# Supplementary material for: Influence of Lymphangio vascular (V) and perineural (N) invasion on survival of patients with resected esophageal squamous cell carcinoma (ESCC): a single-center retrospective study
Source: PeerJ. 2022 Mar 2;10:e12974. doi: 10.7717/peerj.12974 (PMC8898008; doi:10.7717/peerj.12974)
Supplement: Supplemental Information 1 — The clinical case data of a single center. [file peerj-10-12974-s001.xlsx]

## Sheet: Sheet1
sex	age	location	T	N	Grade	stage	type	PNI	LVI	length （mm）	state	months	LVI and PNI	Post-chemotherapy	Pathological features
male	65	middle	T1-2	Yes	poor	I-II	Other type	No	Yes	40	death	5	No	No	V1N0
male	43	middle	T3-4	Yes	moderate	III-IV	Other type	No	No	60	death	18	No	Yes	V0N0
male	59	up	T1-2	Yes	moderate	III-IV	Ulcerative type	No	Yes	38	death	17	No	No	V1N0
male	58	Lower	T3-4	No	moderate	I-II	Ulcerative type	No	No	20	death	18	No	No	V0N0
male	62	middle	T3-4	Yes	well	III-IV	Medullary type	No	Yes	40	death	7	No	No	V1N0
female	54	middle	T3-4	No	poor	I-II	Medullary type	No	No	40	death	18	No	No	V0N0
female	57	middle	T3-4	Yes	moderate	III-IV	Ulcerative type	No	Yes	60	death	9	No	No	V1N0
male	56	up	T3-4	Yes	moderate	III-IV	Ulcerative type	Yes	Yes	65	death	8	Yes	No	V1N1
male	59	up	T3-4	Yes	moderate	III-IV	Ulcerative type	Yes	No	30	death	13	No	No	V0N1
male	48	middle	T1-2	No	moderate	I-II	Medullary type	No	No	18	death	52	No	No	V0N0
male	60	up	T3-4	No	moderate	I-II	Medullary type	No	No	30	death	49	No	No	V0N0
female	76	middle	T3-4	Yes	poor	III-IV	Medullary type	No	Yes	36	death	58	No	No	V1N0
male	66	middle	T3-4	No	poor	I-II	Ulcerative type	No	No	30	death	17	No	No	V0N0
male	63	middle	T3-4	No	moderate	I-II	Ulcerative type	No	No	25	alive	104	No	No	V0N0
male	58	middle	T3-4	Yes	moderate	III-IV	Other type	No	No	36	death	32	No	No	V0N0
male	50	middle	T3-4	Yes	poor	III-IV	Other type	Yes	Yes	65	death	8	Yes	Yes	V1N1
male	54	up	T3-4	Yes	well	III-IV	Medullary type	Yes	Yes	45	death	4	Yes	No	V1N1
male	55	middle	T1-2	No	well	I-II	Ulcerative type	No	Yes	40	death	9	No	No	V1N0
male	60	middle	T3-4	Yes	moderate	III-IV	Medullary type	No	Yes	20	death	9	No	No	V1N0
female	47	middle	T1-2	No	moderate	I-II	Other type	No	No	20	alive	96	No	No	V0N0
male	54	up	T3-4	No	well	I-II	Medullary type	No	No	25	death	19	No	No	V0N0
male	61	up	T3-4	Yes	moderate	III-IV	Medullary type	Yes	Yes	70	death	31	Yes	Yes	V1N1
male	51	Lower	T3-4	Yes	moderate	III-IV	Medullary type	Yes	Yes	32	death	24	Yes	Yes	V1N1
male	50	Lower	T3-4	Yes	moderate	III-IV	Medullary type	No	Yes	40	death	14	No	Yes	V1N0
male	56	middle	T1-2	Yes	moderate	III-IV	Medullary type	No	No	40	death	90	No	Yes	V0N0
female	45	middle	T3-4	Yes	moderate	III-IV	Medullary type	Yes	No	30	death	13	No	Yes	V0N1
female	69	middle	T3-4	No	moderate	I-II	Medullary type	No	No	25	death	64	No	No	V0N0
female	66	up	T3-4	Yes	moderate	III-IV	Ulcerative type	No	Yes	45	death	22	No	No	V1N0
female	68	middle	T3-4	No	moderate	I-II	Medullary type	No	No	20	death	1	No	No	V0N0
male	62	Lower	T3-4	Yes	poor	III-IV	Ulcerative type	Yes	Yes	40	death	12	Yes	No	V1N1
male	57	up	T3-4	Yes	well	III-IV	Other type	No	Yes	40	death	18	No	Yes	V1N0
male	50	up	T1-2	No	well	I-II	Other type	No	No	10	alive	91	No	No	V0N0
female	66	up	T3-4	No	poor	I-II	Medullary type	Yes	No	10	alive	91	No	No	V0N1
male	61	up	T3-4	No	moderate	I-II	Other type	No	No	20	death	17	No	No	V0N0
female	53	up	T1-2	Yes	moderate	I-II	Medullary type	No	Yes	35	death	11	No	Yes	V1N0
female	65	middle	T3-4	No	poor	I-II	Ulcerative type	Yes	Yes	40	death	3	Yes	No	V1N1
male	65	middle	T1-2	No	moderate	I-II	Other type	No	No	15	death	1	No	No	V0N0
female	54	middle	T1-2	No	moderate	I-II	Other type	No	No	45	alive	90	No	No	V0N0
female	60	Lower	T3-4	Yes	moderate	III-IV	Medullary type	No	Yes	45	alive	88	No	No	V1N0
male	66	middle	T1-2	Yes	moderate	III-IV	Other type	No	Yes	31	death	3	No	No	V1N0
male	43	Lower	T3-4	Yes	well	III-IV	Medullary type	Yes	Yes	45	death	8	Yes	Yes	V1N1
male	72	middle	T3-4	No	poor	I-II	Ulcerative type	No	No	75	alive	88	No	No	V0N0
female	69	middle	T3-4	No	moderate	I-II	Medullary type	No	No	32	alive	88	No	No	V0N0
male	57	middle	T3-4	No	moderate	I-II	Ulcerative type	No	No	50	alive	87	No	Yes	V0N0
female	53	middle	T3-4	No	well	I-II	Ulcerative type	No	No	30	alive	86	No	No	V0N0
male	73	Lower	T3-4	Yes	moderate	III-IV	Ulcerative type	Yes	Yes	60	death	18	Yes	No	V1N1
male	58	Lower	T3-4	No	moderate	I-II	Ulcerative type	No	No	40	alive	85	No	Yes	V0N0
female	65	middle	T1-2	Yes	poor	III-IV	Other type	No	No	45	death	24	No	No	V0N0
female	58	middle	T1-2	No	moderate	I-II	Ulcerative type	No	No	33	death	37	No	Yes	V0N0
female	54	middle	T1-2	Yes	poor	III-IV	Other type	No	No	33	alive	83	No	Yes	V0N0
male	63	Lower	T1-2	Yes	moderate	I-II	Other type	No	Yes	22	death	20	No	Yes	V1N0
male	60	up	T3-4	Yes	moderate	III-IV	Ulcerative type	No	No	25	death	11	No	No	V0N0
male	45	middle	T3-4	Yes	poor	III-IV	Medullary type	No	Yes	45	alive	82	No	No	V1N0
male	57	Lower	T3-4	Yes	moderate	III-IV	Ulcerative type	No	Yes	85	death	34	No	Yes	V1N0
male	61	middle	T3-4	Yes	moderate	III-IV	Other type	No	No	70	alive	81	No	No	V0N0
male	66	middle	T3-4	Yes	well	III-IV	Medullary type	Yes	Yes	45	alive	80	Yes	Yes	V1N1
male	66	middle	T1-2	Yes	moderate	III-IV	Medullary type	No	Yes	40	death	53	No	No	V1N0
male	49	middle	T1-2	No	well	I-II	Medullary type	No	No	40	alive	80	No	No	V0N0
male	54	up	T3-4	Yes	moderate	III-IV	Medullary type	No	Yes	35	alive	80	No	No	V1N0
female	77	middle	T3-4	Yes	poor	III-IV	Ulcerative type	No	Yes	60	alive	80	No	No	V1N0
female	57	middle	T3-4	Yes	poor	III-IV	Other type	No	No	30	alive	80	No	Yes	V0N0
male	58	Lower	T3-4	Yes	well	III-IV	Ulcerative type	No	Yes	50	death	49	No	Yes	V1N0
male	66	middle	T1-2	No	well	I-II	Other type	No	No	20	death	71	No	No	V0N0
female	72	up	T1-2	No	moderate	I-II	Medullary type	No	Yes	40	death	9	No	No	V1N0
female	59	up	T3-4	No	moderate	I-II	Medullary type	No	No	40	alive	76	No	Yes	V0N0
female	62	middle	T3-4	Yes	well	III-IV	Ulcerative type	No	Yes	27	death	34	No	Yes	V1N0
female	63	middle	T1-2	Yes	well	III-IV	Medullary type	No	No	36	death	14	No	No	V0N0
male	46	middle	T3-4	No	moderate	I-II	Ulcerative type	No	No	60	alive	77	No	Yes	V0N0
male	57	middle	T3-4	Yes	moderate	III-IV	Other type	No	Yes	50	death	7	No	Yes	V1N0
male	59	middle	T1-2	No	moderate	I-II	Other type	No	No	15	alive	74	No	Yes	V0N0
male	61	Lower	T1-2	No	moderate	I-II	Other type	No	No	20	alive	74	No	No	V0N0
male	56	middle	T3-4	Yes	moderate	III-IV	Ulcerative type	Yes	Yes	41	death	36	Yes	Yes	V1N1
female	63	middle	T1-2	No	well	I-II	Ulcerative type	No	No	30	death	45	No	No	V0N0
female	59	Lower	T3-4	No	poor	I-II	Ulcerative type	Yes	Yes	50	death	14	Yes	No	V1N1
female	60	middle	T1-2	No	well	I-II	Ulcerative type	No	No	35	death	37	No	No	V0N0
male	64	middle	T1-2	No	moderate	I-II	Other type	No	No	35	death	41	No	No	V0N0
male	61	up	T1-2	No	moderate	I-II	Other type	No	No	65	death	20	No	No	V0N0
male	71	middle	T3-4	Yes	well	III-IV	Ulcerative type	Yes	Yes	38	death	31	Yes	No	V1N1
male	51	Lower	T3-4	Yes	poor	III-IV	Ulcerative type	No	Yes	42	death	4	No	Yes	V1N0
male	55	Lower	T1-2	No	moderate	I-II	Other type	No	Yes	35	alive	70	No	No	V1N0
female	58	middle	T1-2	Yes	moderate	III-IV	Medullary type	No	Yes	45	death	9	No	No	V1N0
female	70	Lower	T1-2	No	moderate	I-II	Medullary type	No	Yes	17	death	12	No	No	V1N0
male	54	middle	T3-4	No	moderate	III-IV	Medullary type	No	No	30	death	58	No	Yes	V0N0
male	59	middle	T3-4	Yes	poor	III-IV	Ulcerative type	Yes	Yes	38	alive	68	Yes	Yes	V1N1
male	57	Lower	T3-4	No	moderate	I-II	Medullary type	No	No	13	alive	68	No	Yes	V0N0
male	71	middle	T3-4	Yes	moderate	III-IV	Ulcerative type	No	Yes	63	death	4	No	No	V1N0
female	63	up	T1-2	No	well	I-II	Other type	No	No	20	alive	66	No	No	V0N0
male	54	middle	T3-4	No	moderate	I-II	Medullary type	No	No	40	alive	66	No	No	V0N0
male	61	Lower	T3-4	Yes	moderate	III-IV	Medullary type	No	No	32	death	13	No	No	V0N0
male	52	middle	T1-2	No	moderate	I-II	Ulcerative type	No	No	35	alive	65	No	No	V0N0
male	50	Lower	T3-4	Yes	moderate	III-IV	Ulcerative type	Yes	Yes	33	death	14	Yes	No	V1N1
male	63	Lower	T3-4	No	well	I-II	Ulcerative type	Yes	Yes	40	death	16	Yes	Yes	V1N1
male	61	Lower	T3-4	Yes	poor	III-IV	Ulcerative type	Yes	Yes	35	death	36	Yes	Yes	V1N1
male	56	up	T1-2	Yes	well	III-IV	Other type	No	No	30	death	59	No	Yes	V0N0
male	67	Lower	T1-2	Yes	moderate	I-II	Ulcerative type	Yes	Yes	45	death	5	Yes	Yes	V1N1
female	62	middle	T3-4	Yes	moderate	III-IV	Ulcerative type	Yes	Yes	62	death	2	Yes	Yes	V1N1
male	60	Lower	T3-4	Yes	moderate	III-IV	Other type	No	Yes	52	death	16	No	No	V1N0
male	54	middle	T1-2	No	moderate	I-II	Other type	No	No	15	death	44	No	No	V0N0
female	59	middle	T1-2	No	moderate	I-II	Medullary type	No	No	30	death	24	No	No	V0N0
male	62	up	T1-2	No	moderate	I-II	Ulcerative type	No	Yes	22	death	32	No	No	V1N0
male	58	Lower	T3-4	No	moderate	I-II	Medullary type	No	No	17	alive	63	No	Yes	V0N0
male	58	Lower	T3-4	No	moderate	I-II	Ulcerative type	No	No	65	alive	62	No	Yes	V0N0
male	47	middle	T3-4	Yes	moderate	III-IV	Ulcerative type	No	Yes	15	death	15	No	No	V1N0
male	53	middle	T1-2	No	moderate	I-II	Other type	No	No	20	death	19	No	No	V0N0
male	66	Lower	T3-4	Yes	moderate	III-IV	Medullary type	No	Yes	30	death	18	No	Yes	V1N0
male	58	Lower	T3-4	No	moderate	I-II	Medullary type	Yes	No	40	death	23	No	Yes	V0N1
female	62	up	T3-4	Yes	moderate	III-IV	Other type	No	No	37	alive	57	No	Yes	V0N0
male	54	Lower	T1-2	No	poor	I-II	Ulcerative type	No	No	37	alive	55	No	No	V0N0
female	66	middle	T1-2	No	moderate	I-II	Other type	No	No	13	alive	53	No	No	V0N0
male	62	up	T1-2	No	moderate	I-II	Other type	No	No	8	alive	43	No	No	V0N0
male	75	Lower	T3-4	No	well	I-II	Other type	Yes	No	60	death	16	No	Yes	V0N1
male	64	middle	T1-2	Yes	moderate	III-IV	Ulcerative type	No	Yes	40	alive	43	No	Yes	V1N0
male	69	middle	T3-4	No	well	I-II	Medullary type	No	No	50	alive	43	No	Yes	V0N0
male	62	middle	T1-2	No	moderate	I-II	Other type	No	No	25	death	4	No	No	V0N0
male	66	Lower	T1-2	No	moderate	I-II	Other type	No	No	25	alive	42	No	No	V0N0
female	69	middle	T3-4	Yes	moderate	III-IV	Medullary type	Yes	Yes	35	alive	41	Yes	Yes	V1N1
male	71	Lower	T1-2	No	moderate	I-II	Other type	No	No	20	alive	41	No	No	V0N0
male	61	Lower	T3-4	Yes	poor	III-IV	Ulcerative type	No	Yes	70	death	28	No	No	V1N0
male	65	Lower	T3-4	Yes	well	III-IV	Medullary type	No	Yes	32	death	15	No	No	V1N0
male	49	Lower	T1-2	Yes	moderate	I-II	Other type	No	Yes	12	death	22	No	No	V1N0
male	53	Lower	T3-4	Yes	moderate	III-IV	Medullary type	No	No	45	alive	41	No	Yes	V0N0
female	52	middle	T3-4	Yes	poor	III-IV	Ulcerative type	No	Yes	26	alive	40	No	No	V1N0
male	62	Lower	T3-4	Yes	poor	III-IV	Ulcerative type	Yes	Yes	20	alive	40	Yes	Yes	V1N1
male	53	middle	T3-4	Yes	moderate	III-IV	Ulcerative type	No	Yes	15	alive	40	No	Yes	V1N0
male	72	Lower	T3-4	No	moderate	III-IV	Ulcerative type	No	No	53	alive	40	No	No	V0N0
female	69	Lower	T1-2	Yes	well	I-II	Ulcerative type	No	No	42	alive	40	No	Yes	V0N0
male	61	Lower	T3-4	Yes	poor	III-IV	Ulcerative type	No	Yes	20	death	2	No	No	V1N0
female	47	Lower	T3-4	No	moderate	I-II	Ulcerative type	No	Yes	60	alive	39	No	No	V1N0
male	53	Lower	T1-2	No	moderate	I-II	Ulcerative type	Yes	Yes	37	death	17	Yes	Yes	V1N1
male	51	Lower	T3-4	Yes	well	III-IV	Ulcerative type	No	Yes	55	death	21	No	Yes	V1N0
male	50	middle	T3-4	Yes	moderate	III-IV	Ulcerative type	No	Yes	60	death	22	No	Yes	V1N0
male	46	Lower	T1-2	Yes	well	III-IV	Ulcerative type	Yes	Yes	65	alive	39	Yes	Yes	V1N1
male	73	middle	T3-4	Yes	poor	III-IV	Ulcerative type	No	Yes	30	death	36	No	Yes	V1N0
male	53	Lower	T3-4	Yes	poor	III-IV	Other type	Yes	Yes	30	death	12	Yes	No	V1N1
male	48	middle	T1-2	No	moderate	I-II	Other type	No	No	30	alive	38	No	No	V0N0
female	66	middle	T1-2	Yes	moderate	III-IV	Other type	No	No	20	alive	38	No	No	V0N0
male	49	Lower	T3-4	No	moderate	I-II	Medullary type	Yes	No	38	alive	37	No	No	V0N1
male	69	middle	T3-4	Yes	moderate	III-IV	Ulcerative type	No	Yes	30	death	12	No	Yes	V1N0
male	72	middle	T3-4	Yes	moderate	III-IV	Other type	No	No	20	death	25	No	No	V0N0
male	56	Lower	T3-4	Yes	poor	III-IV	Ulcerative type	No	No	40	death	17	No	No	V0N0
male	51	Lower	T3-4	No	moderate	I-II	Other type	Yes	Yes	30	alive	37	Yes	Yes	V1N1
male	65	up	T1-2	Yes	moderate	III-IV	Other type	No	Yes	100	death	17	No	No	V1N0
male	55	middle	T1-2	Yes	well	I-II	Other type	No	No	20	alive	36	No	No	V0N0
male	57	Lower	T3-4	Yes	poor	III-IV	Ulcerative type	Yes	Yes	55	death	3	Yes	No	V1N1
male	67	Lower	T3-4	Yes	moderate	III-IV	Medullary type	No	Yes	25	death	26	No	No	V1N0
female	65	middle	T1-2	No	moderate	I-II	Other type	No	No	12	alive	36	No	No	V0N0
male	55	middle	T1-2	Yes	well	I-II	Other type	No	No	30	death	11	No	Yes	V0N0
male	55	middle	T3-4	Yes	moderate	III-IV	Other type	No	Yes	20	death	33	No	Yes	V1N0
female	54	Lower	T3-4	Yes	moderate	III-IV	Ulcerative type	No	Yes	60	death	10	No	Yes	V1N0
male	61	middle	T1-2	No	poor	I-II	Other type	No	No	10	death	14	No	No	V0N0
female	76	up	T1-2	No	moderate	I-II	Ulcerative type	No	No	35	alive	35	No	No	V0N0
male	66	Lower	T3-4	Yes	moderate	III-IV	Ulcerative type	No	Yes	30	death	7	No	Yes	V1N0
male	68	Lower	T1-2	No	well	I-II	Other type	No	No	12	alive	35	No	No	V0N0
male	65	Lower	T1-2	No	poor	I-II	Medullary type	No	Yes	40	alive	35	No	Yes	V1N0
male	65	middle	T3-4	Yes	moderate	III-IV	Medullary type	Yes	Yes	30	death	20	Yes	No	V1N1
male	68	middle	T3-4	No	well	I-II	Other type	Yes	No	20	alive	35	No	Yes	V0N1
female	66	Lower	T3-4	No	well	I-II	Other type	No	No	20	death	23	No	No	V0N0
male	61	Lower	T3-4	Yes	well	III-IV	Medullary type	No	Yes	50	death	1	No	No	V1N0
male	64	middle	T3-4	Yes	well	III-IV	Ulcerative type	Yes	Yes	42	death	15	Yes	No	V1N1
male	54	middle	T1-2	Yes	poor	III-IV	Other type	No	Yes	30	death	19	No	No	V1N0
female	63	Lower	T1-2	No	moderate	I-II	Other type	No	No	17	alive	34	No	Yes	V0N0
male	50	Lower	T3-4	No	moderate	I-II	Medullary type	Yes	No	30	alive	34	No	No	V0N1
male	47	Lower	T3-4	Yes	well	III-IV	Medullary type	Yes	Yes	45	alive	33	Yes	Yes	V1N1
female	48	middle	T3-4	No	moderate	I-II	Medullary type	No	No	60	alive	33	No	Yes	V0N0
female	68	Lower	T1-2	Yes	moderate	I-II	Other type	No	Yes	30	alive	33	No	No	V1N0
male	53	up	T3-4	Yes	moderate	III-IV	Medullary type	No	Yes	50	alive	33	No	Yes	V1N0
male	77	middle	T3-4	Yes	moderate	III-IV	Ulcerative type	Yes	Yes	26	alive	32	Yes	No	V1N1
male	57	middle	T3-4	Yes	moderate	III-IV	Medullary type	No	Yes	40	death	12	No	No	V1N0
female	63	middle	T3-4	Yes	poor	III-IV	Medullary type	No	Yes	40	alive	32	No	No	V1N0
male	78	middle	T1-2	No	moderate	I-II	Medullary type	No	No	30	alive	32	No	No	V0N0
male	67	middle	T1-2	Yes	moderate	III-IV	Medullary type	No	Yes	18	alive	32	No	Yes	V1N0
female	55	middle	T3-4	No	moderate	I-II	Ulcerative type	No	No	38	alive	32	No	No	V0N0
male	70	Lower	T3-4	No	poor	I-II	Ulcerative type	No	No	35	death	10	No	Yes	V0N0
male	63	up	T3-4	Yes	moderate	III-IV	Medullary type	No	Yes	32	alive	31	No	No	V1N0
male	44	Lower	T3-4	No	well	I-II	Ulcerative type	Yes	No	32	death	3	No	Yes	V0N1
female	67	middle	T1-2	Yes	poor	III-IV	Other type	No	No	33	death	17	No	No	V0N0
male	56	Lower	T3-4	Yes	moderate	III-IV	Medullary type	Yes	Yes	30	death	27	Yes	Yes	V1N1
male	54	Lower	T3-4	Yes	moderate	III-IV	Ulcerative type	Yes	Yes	40	alive	30	Yes	Yes	V1N1
female	66	middle	T3-4	No	poor	I-II	Ulcerative type	No	No	44	alive	30	No	No	V0N0
female	55	middle	T3-4	Yes	poor	III-IV	Medullary type	No	Yes	32	alive	30	No	Yes	V1N0
female	72	Lower	T1-2	No	moderate	I-II	Other type	No	No	35	alive	30	No	No	V0N0
female	63	middle	T1-2	Yes	poor	III-IV	Ulcerative type	No	No	32	alive	29	No	No	V0N0
male	67	Lower	T1-2	No	poor	I-II	Other type	No	No	25	alive	29	No	No	V0N0
male	57	Lower	T1-2	No	moderate	I-II	Medullary type	No	No	10	alive	29	No	No	V0N0
male	69	middle	T3-4	No	moderate	I-II	Medullary type	No	No	55	death	20	No	No	V0N0
male	60	middle	T3-4	No	moderate	III-IV	Medullary type	No	Yes	28	alive	29	No	Yes	V1N0
male	66	Lower	T3-4	Yes	moderate	III-IV	Ulcerative type	No	Yes	50	death	12	No	Yes	V1N0
female	45	middle	T1-2	No	moderate	I-II	Other type	No	No	20	alive	29	No	No	V0N0
male	73	Lower	T3-4	No	well	I-II	Medullary type	No	Yes	37	alive	28	No	No	V1N0
male	41	Lower	T3-4	Yes	poor	III-IV	Medullary type	Yes	Yes	50	death	24	Yes	No	V1N1
male	71	Lower	T3-4	No	moderate	I-II	Medullary type	No	No	60	alive	28	No	No	V0N0
female	60	middle	T1-2	No	moderate	I-II	Other type	No	No	21	alive	28	No	No	V0N0
male	72	middle	T1-2	No	moderate	I-II	Medullary type	No	No	50	alive	28	No	No	V0N0
male	49	up	T1-2	No	moderate	I-II	Other type	No	No	20	alive	28	No	No	V0N0
male	67	middle	T1-2	No	moderate	I-II	Other type	No	No	10	alive	28	No	No	V0N0
